# Supplementary material for: Decoupled carbon assimilation and growth responses to aridity in temperate deciduous oaks
Source: Sci Adv. 2026 Jun 12;12(24):eady7139. doi: 10.1126/sciadv.ady7139 (PMC13262636; doi:10.1126/sciadv.ady7139)
Supplement: Supplementary file 2 — Table S1 [file sciadv.ady7139_table_s1.zip]

Archive with 1 entries (1 files):
- sciadv.ady7139_table_s1.xlsx
