# Supplementary material for: Decoupled carbon assimilation and growth responses to aridity in temperate deciduous oaks
Source: Sci Adv. 2026 Jun 12;12(24):eady7139. doi: 10.1126/sciadv.ady7139 (PMC13262636; doi:10.1126/sciadv.ady7139)
Supplement: Supplementary file 2 — Table S1 [file sciadv.ady7139_table_s1.zip › sciadv.ady7139_table_s1.xlsx]

## Sheet: Site_Info_20240506
No	State	Folder	Filenames	Site	Latitude	Longitude	Country	Species1	Species2	Parameter	Contributors	Source
1	CA	NA	ca645.rwl	Marys Ranch	37.4	-121.78	USA	QUDG		RW	Stahle, D.W.; Griffin, R.D.	ITRDB
2	CA	NA	ca646.rwl	Rock Springs Ranch	36.49	-120.88	USA	QUDG		RW	Stahle, D.W.; Griffin, R.D.	ITRDB
3	CA	NA	ca647.rwl	Wright Mountain	36.34	-120.52	USA	QUDG		RW	Stahle, D.W.; Griffin, R.D.; Edmondson, J.R.	ITRDB
4	CA	NA	ca648.rwl	Bear Creek Canyon	40.53	-120.02	USA	QUDG		RW	Stahle, D.W.; Griffin, R.D.; Edmondson, J.R.; Stahle, L.N.	ITRDB
5	CA	NA	ca649.rwl	Bear Valley Buttes	39.21	-122.44	USA	QUDG		RW	Stahle, D.W.; Griffin, R.D.; Therrell, M.D.	ITRDB
6	CA	NA	ca650.rwl	South Fork Cottonwood Creek	40.28	-122.45	USA	QUDG		RW	Stahle, D.W.; Griffin, R.D.; Edmondson, J.R.	ITRDB
7	CA	NA	ca651.rwl	Dennison Peak	36.29	-118.78	USA	QUDG		RW	Stahle, D.W.; Griffin, R.D.; Edmondson, J.R.	ITRDB
8	CA	NA	ca652.rwl	Dibble Creek	40.25	-122.38	USA	QUDG		RW	Stahle, D.W.; Griffin, R.D.; Edmondson, J.R.	ITRDB
9	CA	NA	ca653.rwl	Dead Mule Saddle	35.91	-118.67	USA	QUDG		RW	Stahle, D.W.; Griffin, R.D.; Edmondson, J.R.	ITRDB
10	CA	NA	ca654.rwl	Dye Creek Preserve	40.09	-122.03	USA	QUDG		RW	Stahle, D.W.; Griffin, R.D.; Therrell, M.D.	ITRDB
11	CA	NA	ca655.rwl	Empire Creek	38	-120.61	USA	QUDG		RW	Stahle, D.W.; Griffin, R.D.; Edmondson, J.R.	ITRDB
12	CA	NA	ca656.rwl	Figueroa Mountain	34.74	-120	USA	QUDG		RW	Stahle, D.W.; Griffin, R.D.; Edmondson, J.R.	ITRDB
13	CA	NA	ca657.rwl	Hastings Reservation	36.39	-121.55	USA	QUDG		RW	Stahle, D.W.; Meko, D.M.; Griffin, R.D.; Edmondson, J.R.	ITRDB
14	CA	NA	ca658.rwl	The Indians	36.12	-121.46	USA	QUDG		RW	Stahle, D.W.; Griffin, R.D.; Edmondson, J.R.	ITRDB
15	CA	NA	ca659.rwl	North Fork Kaweah River	36.55	-118.89	USA	QUDG		RW	Stahle, D.W.; Griffin, R.D.; Edmondson, J.R.	ITRDB
16	CA	NA	ca660.rwl	Los Lobos Creek	34.92	-119.24	USA	QUDG		RW	Stahle, D.W.; Meko, D.M.; Griffin, R.D.; Edmondson, J.R.	ITRDB
17	CA	NA	ca661.rwl	Murphy Ranch	39.84	-122.61	USA	QUDG		RW	Stahle, D.W.; Griffin, R.D.; Therrell, M.D.	ITRDB
18	CA	NA	ca662.rwl	Palo Prieto Canyon	35.69	-120.26	USA	QUDG		RW	Stahle, D.W.; Griffin, R.D.; Edmondson, J.R.	ITRDB
19	CA	NA	ca663.rwl	Putah Creek, Lake Berryessa	38.67	-122.27	USA	QUDG		RW	Stahle, D.W.; Griffin, R.D.; Therrell, M.D.	ITRDB
20	CA	NA	ca664.rwl	San Joaquin Experimental Range	37.09	-119.75	USA	QUDG		RW	Stahle, D.W.; Griffin, R.D.; Edmondson, J.R.	ITRDB
21	CA	NA	ca665.rwl	Tuolumne River	37.87	-119.98	USA	QUDG		RW	Stahle, D.W.; Griffin, R.D.; Therrell, M.D.	ITRDB
22	CA	NA	ca688.rwl	Henry Coe State Park	37.1667	-121.4	USA	QUDG		RW	Stahle, D.W.; Griffin, R.D.; Therrell, M.D.	ITRDB
23	CA	NA	ca689.rwl	Sutter Buttes	39.25	-121.8	USA	QUDG		RW	Stahle, D.W.; Griffin, R.D.; Therrell, M.D.	ITRDB
24	CAN	NA	cana655.rwl	Winston Woods	43.51	-79.6772	CAN	QURU		RW	Bonney, M.T.; He, H.	ITRDB
25	CAN	NA	cana657.rwl	UTM A	43.5528	-79.6636	CAN	QURU		RW	Bonney, M.T.; He, H.	ITRDB
26	CAN	NA	cana658.rwl	UTM B	43.5553	-79.6703	CAN	QURU		RW	Bonney, M.T.; He, H.	ITRDB
27	GA	NA	BigCanoeQUMOxdate.rw	Big Canoe	34.4763	-84.3296	USA	QUMO		RW	Pederson, N.	Pederson, N.
28	GA	NA	BigCanoeQUALxdate.rw	Big Canoe	34.4763	-84.3296	USA	QUAL		RW	Pederson, N.	Pederson, N.
29	NA	NA	NA	Rambulette Creek	32.4811	-84.3312	USA	QUMA		RW	Pederson, N.	Pederson, N.
30	NA	NA	NA	Callaway Garden	32.7724	-84.9065	USA	QUMO		RW	Pederson, N.	Pederson, N.
31	IA	NA	ia036.rwl	Merritt Forest Preserve Update	42.7	-91.13	USA	QUAL		RW	Larson, E.R.; Allen, S.A.; Underwood, C.A.	ITRDB
32	IA	NA	ia037.rwl	White Pine Hollow Update	42.62	-91.12	USA	QUAL		RW	Larson, E.R.; Allen, S.A.; Underwood, C.A.	ITRDB
33	IL	NA	il018.rwl	Embarras River	39.4189	-88.1702	USA	QUAL		RW	Therrell, M.D.; Meko, D.M.	ITRDB
34	IL	NA	il020.rwl	Kankakee River State Park	41.2332	-88.0739	USA	QUAL		RW	Therrell, M.D.; Meko, D.M.; Bialecki, M.	ITRDB
35	IL	NA	il022.rwl	Sangamon River	39.9725	-89.8452	USA	QUAL		RW	Therrell, M.D.; Meko, D.M.	ITRDB
36	IL	NA	il028.rwl	Beall Woods	38.355	-87.8233	USA	QUAL		RW	Maxwell, J.T.; Au, T.F.; Strange, B.M.; Bregy, J.C.; Therrell, M.D.	ITRDB
37	IN	NA	in005.rwl	Pioneer Mothers Memorial Forest	38.536	-86.455	USA	QUAL		RW	Harley, G.L.; Maxwell, J.T.; Matheus, T.J.; Holt, D.H.	ITRDB
38	IN	NA	in006.rwl	Pioneer Mothers Memorial Forest	38.536	-86.455	USA	QURU		RW	Holt, D.H.; Maxwell, J.T.; Harley, G.L.; Matheus, T.J.	ITRDB
39	IN	NA	in009.rwl	Donaldson Woods	38.727	-86.4085	USA	QUAL		RW	Harley, G.L.; Maxwell, J.T.; Van Aken, K.; Matheus, T.J.	ITRDB
40	IN	NA	in010.rwl	Donaldson Woods	38.727	-86.4085	USA	QURU		RW	Harley, G.L.; Maxwell, J.T.; Van Aken, K.; Matheus, T.J.	ITRDB
41	IN	NA	in011.rwl	Hemmer Woods	38.2291	-87.3665	USA	QUAL		RW	Maxwell, J.T.; Strange, B.M.; Bregy, J.C.	ITRDB
42	IN	NA	in014.rwl	Hoot Woods	39.25	-86.89	USA	QURU		RW	Harley, G.L.; Maxwell, J.T.; Van Aken, K.; Matheus, T.J.	ITRDB
43	IN	NA	in019.rwl	Lilly-Dickey Woods	39.2361	-86.2204	USA	QUAL		RW	Harley, G.L.; Maxwell, J.T.; Van Aken, K.; Matheus, T.J.	ITRDB
44	IN	NA	in026.rwl	Morgan Monroe Flux Tower Site	39.3232	-86.4131	USA	QUAL		RW	Maxwell, J.T.; Yi, K.; Kannenberg, S.A.; Mandra, T.E.; Novick, K.A.	ITRDB
45	IN	NA	in032.rwl	Douglas Woods	41.5183	-84.8661	USA	QUAL		RW	Maxwell, J.T.; Matheus, T.J.; Strange, B.M.	ITRDB
46	IN	NA	in045.rwl	Saunders Woods	38.3707	-87.7173	USA	QUPA		RW	Maxwell, J.T.; Strange, B.M.	ITRDB
47	KY	NA	KY_BlantonForest_QUMObest.rw	Blanton Forest	36.8727	-83.3698	USA	QUAL		RW	Pederson, N.	Pederson, N.
48	KY	NA	KY_BlantonForest_QUMObest.rw	Blanton Forest	36.8727	-83.3698	USA	QUMO		RW	Pederson, N.	Pederson, N.
49	KY	NA	KY_MammothCaveQUAL2014bst.rw	Mammoth Cave	37.2477	-86.0469	USA	QUAL		RW	Pederson, N.	Pederson, N.
50	KY	NA	KY_WhittletonRidge_QUMO.rw	Whittleton Ridge	37.7757	-83.6633	USA	QUMO		RW	Pederson, N.	Pederson, N.
51	MA	MA_Harvard_Forest	HF_QUAL.ewr	Harvard Forest	42.5442	-72.1806	USA	QUAL		EW	Pederson, N.	Pederson, N.
52	MA	MA_Harvard_Forest	HF_QUAL.lwr	Harvard Forest	42.5442	-72.1806	USA	QUAL		LW	Pederson, N.	Pederson, N.
53	MA	MA_Harvard_Forest	HF_QUAL.rwl	Harvard Forest	42.5442	-72.1806	USA	QUAL		RW	Pederson, N.	Pederson, N.
54	MA	MA_Harvard_Forest	HF_QURU.ewr	Harvard Forest	42.5307	-72.1835	USA	QURU		EW	Pederson, N.	Pederson, N.
55	MA	MA_Harvard_Forest	HF_QURU.lwr	Harvard Forest	42.5307	-72.1835	USA	QURU		LW	Pederson, N.	Pederson, N.
56	MA	MA_Harvard_Forest	HF_QURU.rwl	Harvard Forest	42.5307	-72.1835	USA	QURU		RW	Pederson, N.	Pederson, N.
57	MA	NA	MohawkTrailRedOak.rw	Mohawk Trail	42.06	-72.3	USA	QURU		RW	Pederson, N.	Pederson, N.
58	MA	NA	ma016.rwl	Tekoa Mountain	42.17	-72.8	USA	QURU		RW	Aughenbaugh, K.; Harvey, B.; Hayes, J.; Kaye, M.W.; Kernan, J.; Marion, D.; Peterson, D.L.; Pipkin, A.; Riley, K.	ITRDB
59	MA	NA	ma020.rwl	Tekoa Mountain Wildlife Management Area	42.1	-72.48	USA	QURU		RW	Kaye, M.W.; Bhandari, S.; Speer, J.H.	ITRDB
60	MD	NA	SavageMtnQUMO.rw	Savage Mountain	39.52	-79.13		QUAL		RW	Pederson, N.	Pederson, N.
61	MD	NA	SavageMTN_QUAL.rw	Savage Mountain	39.51	-79.14		QUMO		RW	Pederson, N.	Pederson, N.
62	ME	NA	MountAgementicusQUMOphil.rw	Mount Agementicus	43.2281	-70.6892	USA	QUMO		RW	Pederson, N.	Pederson, N.
63	MI	NA	mi013.rwl	Good Harbor Plains	44.93	-85.85	USA	QURU		RW	Wyse, T.C.; Goebel, P.C.	ITRDB
64	MI	NA	mi016.rwl	Platte Plains	44.72	-86.08	USA	QUAL		RW	Wyse, T.C.; Goebel, P.C.	ITRDB
65	MI	NA	mi018.rwl	Platte Plains	44.72	-86.08	USA	QURU		RW	Wyse, T.C.; Goebel, P.C.	ITRDB
66	MI	NA	mi028.rwl	UM Biological Station Flux Site	45.5598	-84.7138	USA	QURU		RW	Maxwell, J.T.; Mandra, T.E.; Novick, K.A.	ITRDB
67	MI	NA	mi034.rwl	Huron Mountain Club	46.88	-87.8834	USA	QURU		RW	Warner, SM.	ITRDB
68	MO	NA	mo050.rwl	Current River Natural Area Update 2	37.25	-91.27	USA	QUAL		RW	Voelker, S.L.; Guyette, R.P.; Muzika, R.	ITRDB
69	MO	NA	mo078.rwl	Babler State Park Update	38.62	-90.6947	USA	QUAL		RW	Maxwell, J.T.; Rudolf, A.	ITRDB
70	MO	NA	mo080.rwl	Missouri Ozark Site Flux Tower	38.7441	-92.2	USA	QUAL		RW	Maxwell, J.T.; Kannenberg, S.A.; Mandra, T.E.; Novick, K.A.	ITRDB
71	MO	NA	NA	Southeastern Missouri	37.2	-91.2	USA	QUCO		RW	Voelker, S.L.; Guyette, R.P.; Muzika, R.	ITRDB
72	MO	NA	mo054.rwl	Southeastern Missouri	37.2	-91.2	USA	QUFA		RW	Voelker, S.L.; Guyette, R.P.; Muzika, R.	ITRDB
73	MO	NA	NA	MOFEP Site 1	37.17	-91.14	USA	QUCO		RW	Voelker, S.L.; Muzika, R.; Guyette, R.P.	ITRDB
74	MO	NA	NA	MOFEP Site 3	37.15	-91.14	USA	QUCO		RW	Voelker, S.L.; Muzika, R.; Guyette, R.P.	ITRDB
75	MO	NA	NA	MOFEP Site 4	37.14	-91.08	USA	QUCO		RW	Voelker, S.L.; Muzika, R.; Guyette, R.P.	ITRDB
76	MO	NA	NA	MOFEP Site 5	37.16	-91.04	USA	QUCO		RW	Voelker, S.L.; Muzika, R.; Guyette, R.P.	ITRDB
77	MO	NA	NA	MOFEP Site 6	37.18	-91.04	USA	QUCO		RW	Voelker, S.L.; Muzika, R.; Guyette, R.P.	ITRDB
78	MO	NA	NA	MOFEP Site 7	37.01	-91.2	USA	QUCO		RW	Voelker, S.L.; Muzika, R.; Guyette, R.P.	ITRDB
79	MO	NA	NA	MOFEP Site 8	37	-91.18	USA	QUCO		RW	Voelker, S.L.; Muzika, R.; Guyette, R.P.	ITRDB
80	MO	NA	NA	MOFEP Site 9	37.07	-91.12	USA	QUCO		RW	Voelker, S.L.; Muzika, R.; Guyette, R.P.	ITRDB
81	MO	NA	MO_QUCO_all.rwl	MOFEP_All	37.12	-91.1267	USA	QUCO		RW	Voelker, S.L.; Muzika, R.; Guyette, R.P.	This is a compilation of mo052.rwl, mo057.rwl, mo061.rwl, mo063.rwl, mo065.rwl, mo067.rwl, mo069.rwl, mo071.rwl, mo073.rwl
81	MN	NA	mn032.rwl	Duquette General Store	46.3697	-92.5533	USA	QURU		RW	Larson, E.R.; Elliott, G.P.	ITRDB
82	NC	NA	nc023.rwl	Lil Scaly Mountain	35.03	-83.26	USA	QUAL		RW	Pederson, N.; Cook, N.; Hopton, M.	ITRDB
83	NH	NH_NorthRoundPond	NRP_QUAL.ewr	North Round Pond	42.8432	-72.4494	USA	QUAL		EW	Pederson, N.	Pederson, N.
84	NH	NH_NorthRoundPond	NRP_QUAL.lwr	North Round Pond	42.8432	-72.4494	USA	QUAL		LW	Pederson, N.	Pederson, N.
85	NH	NH_NorthRoundPond	NRP_QUAL.rwl	North Round Pond	42.8432	-72.4494	USA	QUAL		RW	Pederson, N.	Pederson, N.
86	NH	NH_NorthRoundPond	NRP_QURU.ewr	North Round Pond	42.845	-72.4472	USA	QURU		EW	Pederson, N.	Pederson, N.
87	NH	NH_NorthRoundPond	NRP_QURU.lwr	North Round Pond	42.845	-72.4472	USA	QURU		LW	Pederson, N.	Pederson, N.
88	NH	NH_NorthRoundPond	NRP_QURU.rwl	North Round Pond	42.845	-72.4472	USA	QURU		RW	Pederson, N.	Pederson, N.
89	NH	NH_Pisgah	PS_QURU.ewr	Pisgah	42.8337	-72.4378	USA	QURU		EW	Pederson, N.	Pederson, N.
90	NH	NH_Pisgah	PS_QURU.lwr	Pisgah	42.8337	-72.4378	USA	QURU		LW	Pederson, N.	Pederson, N.
91	NH	NH_Pisgah	PS_QURU.rwl	Pisgah	42.8337	-72.4378	USA	QURU		RW	Pederson, N.	Pederson, N.
92	NJ	NA	HutchForestQUALUpdateAll2014.rw	Hutcheson Memorial Forest	40.5004	-74.5673	USA	QUAL		RW	Cook E.R.; Rao, M.P.; Davi, N.K.; Pederson, N.	Pederson N.
93	NJ	NA	nj006.rwl	Uttertown	41.12	-74.47	USA	QURU		RW	Pederson, N.; Cook, E.R.	ITRDB
94	NJ	NA	UttertownNJallQUMO.rw	Uttertown	41.12	-74.47	USA	QUMO		RW	Pederson, N.	Pederson, N.
95	NY	NA	ArnotForestNY_QURU.rw	Arnot Forest	42.2715	-76.6269	USA	QURU		RW	Pederson, N.	Pederson, N.
96	NY	NA	BlueBerrFieldsForeverRedOak.raw	Black Rock Forest	41.4024	-74.0142	USA	QURU		RW	Pederson, N.	Pederson, N.
97	NY	NA	LuckyStreakRedOak.raw	Black Rock Forest	41.4104	-74.0102	USA	QURU		RW	Pederson, N.	Pederson, N.
98	NY	NY_Curtiss_Gale_Wildlife_Preserve	CGRew.rwl	Curtiss Gale Wildlife Preserve	43.2886	-76.3885	USA	QURU		EW	Pederson, N.	Pederson, N.
99	NY	NY_Curtiss_Gale_Wildlife_Preserve	CGRlw.rwl	Curtiss Gale Wildlife Preserve	43.2886	-76.3885	USA	QURU		LW	Pederson, N.	Pederson, N.
100	NY	NY_Curtiss_Gale_Wildlife_Preserve	CGR2.rwl	Curtiss Gale Wildlife Preserve	43.2886	-76.3885	USA	QURU		RW	Pederson, N.	Pederson, N.
101	NY	NA	ny038.rwl	Dark Hollow Trail update	41.42	-74.08	USA	QUAL		RW	Pederson, N.; Krusic, P.J.; Cook, E.R.	ITRDB
102	NY	NA	GoodnowMtnNY_QURU.rw	Goodnow Mtn	43.91	-74.22	USA	QURU		RW	Pederson, N.	Pederson, N.
103	NY	NY_Goose_Egg	GE_QUAL.ewr	Goose Egg	43.072	-73.29	USA	QUAL		EW	Pederson, N.	Pederson, N.
104	NY	NY_Goose_Egg	GE_QUAL.lwr	Goose Egg	43.072	-73.29	USA	QUAL		LW	Pederson, N.	Pederson, N.
105	NY	NY_Goose_Egg	GE_QUAL.rwl	Goose Egg	43.072	-73.29	USA	QUAL		RW	Pederson, N.	Pederson, N.
106	NY	NY_Goose_Egg	GE_QURU.ewr	Goose Egg	43.0627	-73.2982	USA	QURU		EW	Pederson, N.	Pederson, N.
107	NY	NY_Goose_Egg	GE_QURU.lwr	Goose Egg	43.0627	-73.2982	USA	QURU		LW	Pederson, N.	Pederson, N.
108	NY	NY_Goose_Egg	GE_QURU.rwl	Goose Egg	43.0627	-73.2982	USA	QURU		RW	Pederson, N.	Pederson, N.
109	NY	NY_Goose_Egg	GE_QUMO.ewr	Goose Egg	43.0627	-73.2982	USA	QUMO		EW	Pederson, N.	Pederson, N.
110	NY	NY_Goose_Egg	GE_QUMO.lwr	Goose Egg	43.0627	-73.2982	USA	QUMO		LW	Pederson, N.	Pederson, N.
111	NY	NY_Goose_Egg	GE_QUMO.rwl	Goose Egg	43.0627	-73.2982	USA	QUMO		RW	Pederson, N.	Pederson, N.
112	NY	NA	ny022.rwl	Lisha Kill	42.98	-74.02	USA	QUAL		RW	Pederson, N.; Mashig, E.	ITRDB
113	NY	NA	MiddleburghNY_QUMOphil.rw	Middleburgh Breglia Cliffs	42.61	-74.32	USA	QUMO		RW	Pederson, N.	Pederson, N.
114	NY	NA	MohonkQUMOlive.rw	Mohonk	41.7686	-74.16	USA	QUMO		RW	Pederson, N.	Pederson, N.
115	NY	NY_Montgomery_Place	sspew.rwl	Montgomery Place	42.0114	-73.9207	USA	QURU		EW	Pederson, N.	Pederson, N.
116	NY	NY_Montgomery_Place	ssplw.rwl	Montgomery Place	42.0114	-73.9207	USA	QURU		LW	Pederson, N.	Pederson, N.
117	NY	NY_Montgomery_Place	ssp2.rwl	Montgomery Place	42.0114	-73.9207	USA	QURU		RW	Pederson, N.	Pederson, N.
118	NY	NY_Montgomery_Place	MontPlaceQUMOfinal.rw	Montgomery Place	42.0114	-73.9207	USA	QUMO		RW	Pederson, N.	Pederson, N.
119	NY	NY_Oneonta	JOHew.rwl	Oneonta	42.4702	-74.926	USA	QURU		EW	Pederson, N.	Pederson, N.
120	NY	NY_Oneonta	JOHlw.rwl	Oneonta	42.4702	-74.926	USA	QURU		LW	Pederson, N.	Pederson, N.
121	NY	NY_Oneonta	JOH2.rwl	Oneonta	42.4702	-74.926	USA	QURU		RW	Pederson, N.	Pederson, N.
122	NY	NA	ny035.rwl	Prospect Mountain	43.43	-73.92	USA	QUAL		RW	Pederson, N.; Mashig, E.; Frank, D.C.	ITRDB
123	NY	NA	ny036.rwl	Prospect Mountain	43.43	-73.92	USA	QURU		RW	Pederson, N.; Mashig, E.; Frank, D.C.	ITRDB
124	NY	NY_RoosterHill	RH_QURU.ewr	Rooster Hill	43.2303	-74.5258	USA	QURU		EW	Pederson, N.	Pederson, N.
125	NY	NY_RoosterHill	RH_QURU.lwr	Rooster Hill	43.2303	-74.5258	USA	QURU		LW	Pederson, N.	Pederson, N.
126	NY	NY_RoosterHill	RH_QURU.rwl	Rooster Hill	43.2303	-74.5258	USA	QURU		RW	Pederson, N.	Pederson, N.
127	NY	NA	SingerFarmQURU.rw	Singer Farm & Orchard Appleton	43.35	-78.66	USA	QURU		RW	Pederson, N.	Pederson, N.
128	NY	NA	SchunnemunkNYQUALbst.rw	Schunnemunk	41.3918	-74.1163	USA	QUAL		RW	Pederson, N.; Cook, E.R.; Krusic, P.	Pederson N.
129	NY	NY_WarrenCutler	WCew.rwl	Warren Cutler	42.6825	-77.43	USA	QURU		EW	Pederson, N.	Pederson, N.
130	NY	NY_WarrenCutler	WClw.rwl	Warren Cutler	42.6825	-77.43	USA	QURU		LW	Pederson, N.	Pederson, N.
131	NY	NY_WarrenCutler	wc2.rwl	Warren Cutler	42.6825	-77.43	USA	QURU		RW	Pederson, N.	Pederson, N.
132	NA	NA	WhiskeyHollowQUMO.rw	Whiskey Hollow	43.1184	-76.387	USA	QUMO			Pederson, N.	Pederson, N.
133	NY	NA	ZoarLickPreserveQURU.rw	Zoar Lick Preserve	42.42	-78.89	USA	QURU		RW	Pederson, N.	Pederson, N.
134	OH	NA	oh007.rwl	Andrew Johnson Woods Update	40.88	-81.75	USA	QUAL		RW	Maxwell, J.T.; Matheus, T.J.	ITRDB
135	OH	NA	oh011.rwl	Goll Woods	41.554	-84.362	USA	QUAL		RW	Maxwell, J.T.; Matheus, T.J.	ITRDB
136	OH	NA	oh015.rwl	Johnson Nature Preserve	40.88	-81.75	USA	QURU		RW	Maxwell, J.T.; Matheus, T.J.	ITRDB
137	OH	NA	oh017.rwl	Riddle State Nature Preserve	39.3494	-82.0724	USA	QUAL		RW	Maxwell, J.T.; Matheus, T.J.; Strange, B.M.	ITRDB
138	OH	NA	oh023.rwl	Secrest Oaks	40.7773	-81.9155	USA	QUAL		RW	Wiles, G.; Pollock, M.; Wiesenberg, N.	ITRDB
139	OH	NA	oh024.rwl	Wooster Memorial Park Oaks	40.8195	-82.0298	USA	QUAL		RW	Wiles, G.; Pollock, M.; Wiesenberg, N	ITRDB
140	OK	NA	ok041.rwl	Missouri Oklahoma and Gulf Railroad	35.5333	-95.9167	USA	QUPA		RW	Stevenson, D.; Hallgren, S.; Anderson, K.; Anderson, C.
141	OK	NA	ok042.rwl	Water Plant	35.5	-96	USA	QUPA		RW	Stevenson, D.; Hallgren, S.; Anderson, K.; Anderson, C.
142	PA	PA_Cook_Forest	CookForestWhiteChestnutOakCTX_EW.txt	Cook Forest	41.333	-79.2091	USA	QUAL	QUMO	EW	Pederson, N.	Pederson, N.
143	PA	PA_Cook_Forest	CookForestWhiteChestnutOakCTX_LW.rwl	Cook Forest	41.333	-79.2091	USA	QUAL	QUMO	LW	Pederson, N.	Pederson, N.
144	PA	PA_Cook_Forest	CookForestWhiteChestnutOakCTX_RW.txt	Cook Forest	41.333	-79.2091	USA	QUAL	QUMO	RW	Pederson, N.	Pederson, N.
145	TN	NA	ForgeCreekQUMOxdate.rw	Forge Creek	35.5578	-83.8412	USA	QUMO		RW	Pederson, N.	Pederson N.
146	VA	NA	va026.rwl	Montpelier National Natural Landmark Forest	38.2	-78.15	USA	QUAL		RW	Druckenbrod, D.L.; Mann, M.E.; Stahle, D.W.; Cleaveland, M.K.; Therrell, M.D.; Shugart, H.H.	ITRDB
147	VA	NA	va026l.rwl	Montpelier National Natural Landmark Forest	38.2	-78.15	USA	QUAL		LW	Druckenbrod, D.L.; Mann, M.E.; Stahle, D.W.; Cleaveland, M.K.; Therrell, M.D.; Shugart, H.H.	ITRDB
148	VA	NA	va028.rwl	Reynolds Homestead Forest Resources Research Center	36.3833	-80.6167	USA	QUAL		RW	Copenheaver, C.A	ITRDB
149	VA	NA	va029.rwl	Craig Creek	37.35	-80.3667	USA	QUAL		RW	Copenheaver, C.A.	ITRDB
150	VA	NA	va033.rwl	Gap Mountain	37.2833	-80.4667	USA	QUAL		RW	Copenheaver, C.A	ITRDB
151	VA	NA	va034.rwl	Sinking Creek Mountain	37.2833	-80.2833	USA	QUAL		RW	Copenheaver, C.A	ITRDB
152	VA	NA	va035.rwl	Stroubles Creek	37.2833	-80.8	USA	QUAL		RW	Copenheaver, C.A.	ITRDB
153	VA	NA	va036.rwl	Brush Mountain	37.2667	-80.4333	USA	QUAL		RW	Copenheaver, C.A	ITRDB
154	VA	NA	va037.rwl	Stadium Woods	37.2229	-80.2194	USA	QUAL		RW	Copenheaver, C.A	ITRDB
155	VA	NA	va046.rwl	Corporate Research Center	37.2019	-80.4139	USA	QUAL		RW	Copenheaver, C.A	ITRDB
156	VA	NA	BlueRidgeParkwayQUMOall.rw	Blue Ridge Parkway/Patty's Oaks update	37.54	-79.49	USA	QUAL		RW	Pederson, N.; Cook, E.R.; Krusic, P.	Pederson N.
157	VA	NA	FiddlersGreenVA_QURU.rw	Fiddler’s Green	37.77	-79.24	USA	QURU		RW	Pederson, N.; Cook, E.R.; Krusic, P.	Pederson N.
158	VA	NA	IrishCreekVA_QUMO.rw	Irish Creek	37.67	-79.28	USA	QUMO		RW	Pederson, N.; Cook, E.R.; Krusic, P.	Pederson N.
159	VA	NA	IrishCreekVA_QUAL.rw	Irish Creek	37.68	-79.29	USA	QUAL		RW	Pederson, N.; Cook, E.R.; Krusic, P.	Pederson N.
160	VA	NA	PotomacRiverDranesvilleVA_QUMO.rw	Potomac River Dranesville	39.06	-77.33	USA	QUMO		RW	Pederson, N.; Cook, E.R.; Krusic, P.	Pederson N.
161	VT	NA	SheridanMtnVT_QURU.rw	Sheridan Mountain	44.53	-71.64	USA	QURU		RW	Pederson, N.; Cook, E.R.; Krusic, P.	Pederson N.
162	VT	NA	WinooskiColchesterVT_QUMO.rw	Winooski Colchester	44.5573	-73.1089	USA	QUMO		RW	Pederson, N.; Cook, E.R.; Krusic, P.	Pederson N.
163	VT	NA	WinooskiVermontQUAL.rw	Winooski Vermont	44.5539	-73.1099	USA	QUAL		RW	Pederson, N.; Cook, E.R.; Krusic, P.	Pederson N.
164	WI	NA	wi006.rwl	Pleasant Prairie	42.67	-87.9	USA	QUAL		RW	Wolf, J.J.; Stanton, M.; Eckert, C.	ITRDB
165	WI	NA	wi016.rwl	LeBudde	43.23	-90.081	USA	QUAL		RW	Larson, E.R.; Allen, S.A.; Underwood, C.A.	ITRDB
166	WI	NA	wi019.rwl	Barham	42.824	-89.929	USA	QUAL		RW	Larson, E.R.; Allen, S.A.; Underwood, C.A.	ITRDB
167	WI	NA	wi025.rwl	Caswick	42.73	-90.496	USA	QUAL		RW	Larson, E.R.; Allen, S.A.; Underwood, C.A.	ITRDB
168	WI	NA	wi027.rwl	Dry Dog Ranch	43.156	-91.389	USA	QUAL		RW	Larson, E.R.; Allen, S.A.; Underwood, C.A.	ITRDB
169	WI	NA	wi031.rwl	Gratiot Grove	42.546	-90.224	USA	QUAL		RW	Larson, E.R.; Allen, S.A.; Underwood, C.A.	ITRDB
170	WI	NA	wi034.rwl	Ingersoll	43.548	-90.604	USA	QUAL		RW	Larson, E.R.; Allen, S.A.; Underwood, C.A.	ITRDB
171	WI	NA	wi035.rwl	Jablonowski	43.661	-90.635	USA	QUAL		RW	Larson, E.R.; Allen, S.A.; Underwood, C.A.	ITRDB
172	WI	NA	wi037.rwl	Kindig	43.276	-90.395	USA	QUAL		RW	Larson, E.R.; Allen, S.A.; Underwood, C.A.	ITRDB
173	WI	NA	wi048.rwl	Richland	43.415	-90.139	USA	QUAL		RW	Larson, E.R.; Allen, S.A.; Underwood, C.A.	ITRDB
174	WI	NA	wi049.rwl	Roy	43.075	-90.741	USA	QUAL		RW	Larson, E.R.; Allen, S.A.; Underwood, C.A.	ITRDB
175	WI	NA	wi054.rwl	Swamplovers	42.729	-90.499	USA	QUAL		RW	Larson, E.R.; Allen, S.A.; Underwood, C.A.	ITRDB
176	WV	NA	wv032.rwl	Meadow River Wetlands	37.94	-80.67	USA	QUPA		RW	Saladyga, T.; Cline, J.	ITRDB
177	WV	NA	WV_CedarKnobQUMO.rw	Cedar Knob	38.6826	-79.2855	USA	QUMO		RW	Pederson, N.	Pederson N.
